# Supplementary material for: Development and Validation of a Highly Sensitive LC–MS/MS Method for the Precise Quantification of Sitagliptin in Human Plasma and Its Application to Pharmacokinetic Study
Source: Molecules. 2025 Jul 16;30(14):2995. doi: 10.3390/molecules30142995 (PMC12298822; doi:10.3390/molecules30142995)
Supplement: Supplementary file 1 [file molecules-30-02995-s001.zip]

Archive with 1 entries (1 files):
- molecules-3710804-supplementary.pdf
